# Supplementary material for: The cell-type specific transcriptome in human adipose tissue and influence of obesity on adipocyte progenitors
Source: Sci Data. 2017 Oct 31;4:170164. doi: 10.1038/sdata.2017.164 (PMC5663208; doi:10.1038/sdata.2017.164)
Supplement: Supplementary file 1 [file sdata2017164-isa1.zip]

Archive with 3 entries (3 files):
- i_Investigation.txt
- s_study_Laurencikiene.txt
- a_assay_Laurencikiene.txt
