# Supplementary material for: The cell-type specific transcriptome in human adipose tissue and influence of obesity on adipocyte progenitors
Source: Sci Data. 2017 Oct 31;4:170164. doi: 10.1038/sdata.2017.164 (PMC5663208; doi:10.1038/sdata.2017.164)
Supplement: Supplementary file 1 [file sdata2017164-isa1.zip › i_Investigation.txt]

# Investigation File generated for Scientific Data with Investigation File Authoring Tool version 0.1.0 on 06/10/2017 - This metadata file is CC0
ONTOLOGY SOURCE REFERENCE
Term Source Name	NCBITAXON	UBERON	PATO	UO	OBI	NCIT	CLO
Term Source File	http://data.bioontology.org/ontologies/NCBITAXON	http://data.bioontology.org/ontologies/UBERON	http://data.bioontology.org/ontologies/PATO	http://data.bioontology.org/ontologies/UO	http://data.bioontology.org/ontologies/OBI	http://data.bioontology.org/ontologies/NCIT	http://data.bioontology.org/ontologies/CLO
Term Source Version	2016AB	releases/2014-06-15	unknown	unknown	2014-08-18	17.06d	2.1.106
Term Source Description	National Center for Biotechnology Information (NCBI) Organismal Classification	Uber Anatomy Ontology	Phenotypic Quality Ontology	Units of Measurement Ontology	Ontology for Biomedical Investigations	National Cancer Institute Thesaurus	Cell Line Ontology
INVESTIGATION
Investigation Identifier
Investigation Title
Investigation Description
Investigation Submission Date
Investigation Public Release Date
INVESTIGATION PUBLICATIONS
Investigation PubMed ID
Investigation Publication DOI
Investigation Publication Author List
Investigation Publication Title
Investigation Publication Status
Investigation Publication Status Term Accession Number
Investigation Publication Status Term Source REF
INVESTIGATION CONTACTS
Investigation Person Last Name
Investigation Person Mid Initials
Investigation Person First Name
Investigation Person Address
Investigation Person Phone
Investigation Person Fax
Investigation Person Email
Investigation Person Affiliation
Investigation Person Roles
Investigation Person Roles Term Accession Number
Investigation Person Roles Term Source REF
STUDY
Study Identifier	10.1038/sdata.2017.164
Study Title	The cell-type specific transcriptome in human adipose tissue and                    influence of obesity on adipocyte progenitors
Study Submission Date	11/05/2017
Study Public Release Date	31/10/2017
Study Description	http://www.nature.com/articles/sdata2017164#abstract
Study File Name	s_study_Laurencikiene.txt
Comment[Subject Keywords]	///;////;///;///
Comment[Manuscript Licence]	CC BY-4.0
Comment[Experimental Metadata Licence]	CC0
Comment[Supplementary Information File Name]	
Comment[Supplementary Information File Type]	x-zip-compressed
Comment[Supplementary Information File URL]	http://www.nature.com/articles/sdata2017164#supplementary-information
Comment[Data Repository]	Gene Expression Omnibus;figshare;figshare;figshare;
Comment[Data Record Accession]	GSE80654;doi:10.6084/m9.figshare.4910381;doi:10.6084/m9.figshare.5277727;doi:10.6084/m9.figshare.4929638;doi:10.6084/m9.figshare.5277658
Comment[Data Record URI]	https://www.ncbi.nlm.nih.gov/geo/query/acc.cgi?acc=GSE80654;https://doi.org/ 10.6084/m9.figshare.4910381;https://doi.org/10.6084/m9.figshare.5277727;https://doi.org/10.6084/m9.figshare.4929638;https://doi.org/ 10.6084/m9.figshare.5277658
STUDY DESIGN DESCRIPTORS
Study Design Type	parallel group design	cell type comparison design
Study Design Type Term Accession Number	OBI:0500006	OBI:0001411
Study Design Type Term Source REF	OBI	OBI
STUDY PUBLICATIONS
Study PubMed ID	""	""
Study Publication DOI	doi:10.1007/s00125-015-3810-6	doi:10.1007/s00125-013-2954-5
Study Publication Author List	""	""
Study Publication Title	""	""
Study Publication Status	published	published
Study Publication Status Term Accession Number		
Study Publication Status Term Source REF		
STUDY FACTORS
Study Factor Name	patient group	cell type
Study Factor Type	Diagnosis	cell type
Study Factor Type Term Accession Number	NCIT:C15220	CL:0000000
Study Factor Type Term Source REF	NCIT	CLO
STUDY ASSAYS
Study Assay Measurement Type	transcription profiling assay
Study Assay Measurement Type Term Accession Number	OBI:0000424
Study Assay Measurement Type Term Source REF	OBI
Study Assay Technology Type	microarray
Study Assay Technology Type Term Accession Number	OBI:0400147
Study Assay Technology Type Term Source REF	OBI
Study Assay Technology Platform	Affymetrix GeneChip Human Transcriptome Array 2.0
Study Assay File Name	a_assay_Laurencikiene.txt
STUDY PROTOCOLS
Study Protocol Name	Human subjects and metabolic measurements	Flow cytometry	RNA extraction	Microarray analysis	Statistical analysis of microarray data
Study Protocol Type	selection	flow cytometry assay	RNA extraction	microarray assay	descriptive statistical calculation data transformation
Study Protocol Type Term Accession Number	OBI:0001928	OBI:0000916	OBI:0666666	OBI:0001985	OBI:0200184
Study Protocol Type Term Source REF	OBI	OBI	OBI	OBI	OBI
Study Protocol Description					
Study Protocol URI	""	""	""	""	""
Study Protocol Version					
Study Protocol Parameters Name	""	""	""	""	""
Study Protocol Parameters Name Term Accession Number	""	""	""	""	""
Study Protocol Parameters Name Term Source REF	""	""	""	""	""
Study Protocol Components Name	""	""	""	""	""
Study Protocol Components Type	""	""	""	""	""
Study Protocol Components Type Term Accession Number	""	""	""	""	""
Study Protocol Components Type Term Source REF	""	""	""	""	""
STUDY CONTACTS
Study Person Last Name	Ehrlund	Acosta	Björk	Hedén	Douagi	Arner	Laurencikiene
Study Person First Name	Anna	Juan R.	Christel	Per	Iyadh	Peter	Jurga
Study Person Mid Initials							
Study Person Email	""	""	""	""	""	""	Jurga.Laurencikiene@ki.se
Study Person Phone							
Study Person Fax							
Study Person Address							
Study Person Affiliation	Lipid Laboratory, Department of Medicine Huddinge, Karolinska                    Institutet, Stockholm                SE-14186, Sweden	Lipid Laboratory, Department of Medicine Huddinge, Karolinska                    Institutet, Stockholm                SE-14186, Sweden	Lipid Laboratory, Department of Medicine Huddinge, Karolinska                    Institutet, Stockholm                SE-14186, Sweden	Akademikliniken, Storängsvägen 10, Stockholm                SE-115 42, Sweden	Center for Hematology and Regenerative Medicine (HERM),                    Department of Medicine Huddinge, Karolinska Institutet, Stockholm                SE-14186, Sweden	Lipid Laboratory, Department of Medicine Huddinge, Karolinska                    Institutet, Stockholm                SE-14186, Sweden	Lipid Laboratory, Department of Medicine Huddinge, Karolinska                    Institutet, Stockholm                SE-14186, Sweden
Study Person Roles							
Study Person Roles Term Accession Number							
Study Person Roles Term Source REF							
Comment[Study Person ORCID]							
Comment[Funder]							
Comment[FundRef ID]							
Comment[Funder Term Source REF]							
Comment[Grant Identifier]							
