# Supplementary material for: The cell-type specific transcriptome in human adipose tissue and influence of obesity on adipocyte progenitors
Source: Sci Data. 2017 Oct 31;4:170164. doi: 10.1038/sdata.2017.164 (PMC5663208; doi:10.1038/sdata.2017.164)
Supplement: Supplementary file 1 [file sdata2017164-isa1.zip › s_study_Laurencikiene.txt]

Source Name	Characteristics[organism]	Term Source REF	Term Accession Number	Characteristics[organism part]	Term Source REF	Term Accession Number	Characteristics[sex]	Term Source REF	Term Accession Number	Characteristics[age]	Unit	Term Source REF	Term Accession Number	Comment[BMI]	Protocol REF	Sample Name	Factor Value[patient group]	Factor Value[cell type]
individuals undergoing cosmetic plastic surgery	Homo sapiens	NCBITAXON		white adipose tissue	UBERON	UBERON:0001347	female	PATO	PATO:0000383	38	year	UO	UO:0000036	25	Human subjects and metabolic measurements	142-2	lean	progenitors; macrophages; leukocytes; SVF; adipocytes
individuals undergoing cosmetic plastic surgery	Homo sapiens	NCBITAXON		white adipose tissue	UBERON	UBERON:0001347	female	PATO	PATO:0000383	45	year	UO	UO:0000036	24.7	Human subjects and metabolic measurements	20	lean	progenitors; macrophages; leukocytes; SVF; adipocytes
individuals undergoing cosmetic plastic surgery	Homo sapiens	NCBITAXON		white adipose tissue	UBERON	UBERON:0001347	female	PATO	PATO:0000383	35	year	UO	UO:0000036	24.9	Human subjects and metabolic measurements	26	lean	progenitors; macrophages; leukocytes; SVF; adipocytes
individuals undergoing cosmetic plastic surgery	Homo sapiens	NCBITAXON		white adipose tissue	UBERON	UBERON:0001347	female	PATO	PATO:0000383	39	year	UO	UO:0000036	25	Human subjects and metabolic measurements	16	lean	progenitors; macrophages; leukocytes; SVF; adipocytes
individuals undergoing cosmetic plastic surgery	Homo sapiens	NCBITAXON		white adipose tissue	UBERON	UBERON:0001347	female	PATO	PATO:0000383	35	year	UO	UO:0000036	21.6	Human subjects and metabolic measurements	124	lean	progenitors; macrophages; leukocytes; SVF; adipocytes
individuals undergoing cosmetic plastic surgery	Homo sapiens	NCBITAXON		white adipose tissue	UBERON	UBERON:0001347	female	PATO	PATO:0000383	40	year	UO	UO:0000036	21.9	Human subjects and metabolic measurements	129	lean	progenitors; macrophages; leukocytes; SVF; adipocytes
individuals undergoing cosmetic plastic surgery	Homo sapiens	NCBITAXON		white adipose tissue	UBERON	UBERON:0001347	female	PATO	PATO:0000383	47	year	UO	UO:0000036	23.9	Human subjects and metabolic measurements	28	lean	progenitors
individuals undergoing cosmetic plastic surgery	Homo sapiens	NCBITAXON		white adipose tissue	UBERON	UBERON:0001347	female	PATO	PATO:0000383	37	year	UO	UO:0000036	23.4	Human subjects and metabolic measurements	30	lean	progenitors; adipocytes
individuals undergoing cosmetic plastic surgery	Homo sapiens	NCBITAXON		white adipose tissue	UBERON	UBERON:0001347	female	PATO	PATO:0000383	32	year	UO	UO:0000036	20.3	Human subjects and metabolic measurements	31	lean	progenitors
individuals undergoing cosmetic plastic surgery	Homo sapiens	NCBITAXON		white adipose tissue	UBERON	UBERON:0001347	female	PATO	PATO:0000383	30	year	UO	UO:0000036	20.8	Human subjects and metabolic measurements	27	lean	progenitors
individuals undergoing cosmetic plastic surgery	Homo sapiens	NCBITAXON		white adipose tissue	UBERON	UBERON:0001347	female	PATO	PATO:0000383	27	year	UO	UO:0000036	29.8	Human subjects and metabolic measurements	98	obese	progenitors; adipocytes
individuals undergoing cosmetic plastic surgery	Homo sapiens	NCBITAXON		white adipose tissue	UBERON	UBERON:0001347	female	PATO	PATO:0000383	27	year	UO	UO:0000036	30.1	Human subjects and metabolic measurements	116	obese	progenitors; adipocytes
individuals undergoing cosmetic plastic surgery	Homo sapiens	NCBITAXON		white adipose tissue	UBERON	UBERON:0001347	female	PATO	PATO:0000383	31	year	UO	UO:0000036	30.5	Human subjects and metabolic measurements	109	obese	progenitors; adipocytes
individuals undergoing cosmetic plastic surgery	Homo sapiens	NCBITAXON		white adipose tissue	UBERON	UBERON:0001347	female	PATO	PATO:0000383	18	year	UO	UO:0000036	32.2	Human subjects and metabolic measurements	117	obese	progenitors; adipocytes
individuals undergoing cosmetic plastic surgery	Homo sapiens	NCBITAXON		white adipose tissue	UBERON	UBERON:0001347	female	PATO	PATO:0000383	29	year	UO	UO:0000036	30.6	Human subjects and metabolic measurements	100	obese	progenitors; adipocytes
individuals undergoing cosmetic plastic surgery	Homo sapiens	NCBITAXON		white adipose tissue	UBERON	UBERON:0001347	male	PATO	PATO:0000384	31	year	UO	UO:0000036	32.2	Human subjects and metabolic measurements	57	obese	progenitors; adipocytes
individuals undergoing cosmetic plastic surgery	Homo sapiens	NCBITAXON		white adipose tissue	UBERON	UBERON:0001347	female	PATO	PATO:0000383	52	year	UO	UO:0000036	32.4	Human subjects and metabolic measurements	29	obese	progenitors; adipocytes
individuals undergoing cosmetic plastic surgery	Homo sapiens	NCBITAXON		white adipose tissue	UBERON	UBERON:0001347	male	PATO	PATO:0000384	42	year	UO	UO:0000036	37	Human subjects and metabolic measurements	144	obese	progenitors
individuals undergoing cosmetic plastic surgery	Homo sapiens	NCBITAXON		white adipose tissue	UBERON	UBERON:0001347	female	PATO	PATO:0000383	45	year	UO	UO:0000036	31.2	Human subjects and metabolic measurements	74	obese	progenitors
