# Supplementary material for: The cell-type specific transcriptome in human adipose tissue and influence of obesity on adipocyte progenitors
Source: Sci Data. 2017 Oct 31;4:170164. doi: 10.1038/sdata.2017.164 (PMC5663208; doi:10.1038/sdata.2017.164)
Supplement: Supplementary file 1 [file sdata2017164-isa1.zip › a_assay_Laurencikiene.txt]

Sample Name	Protocol REF	Protocol REF	Protocol REF	Assay Name	Raw Data File	Comment[Data Repository]	Comment[Data Record Accession]	Comment[Data Record URI]	Protocol REF	Derived Data File	Comment[Data Repository]	Comment[Data Record Accession]	Comment[Data Record URI]	Protocol REF	Derived Data File	Comment[Data Repository]	Comment[Data Record Accession]	Comment[Data Record URI]	Factor Value[patient group]	Factor Value[cell type]
142-2	Flow cytometry	RNA extraction	Microarray analysis	142-2_progenitors	GSM2132158	Gene Expression Omnibus	GSE80654	https://www.ncbi.nlm.nih.gov/geo/query/acc.cgi?acc=GSE80654	Statistical analysis of microarray data	Pairwise comparisons between cell fractions from adipose tissue	figshare	doi:10.6084/m9.figshare.4910381	https://doi.org/ 10.6084/m9.figshare.4910381	Statistical analysis of microarray data	Table with obesity-regulated genes in progenitors	figshare	doi:10.6084/m9.figshare.4929638	https://doi.org/10.6084/m9.figshare.4929638	lean	progenitors
20	Flow cytometry	RNA extraction	Microarray analysis	20_progenitors	GSM2132159	Gene Expression Omnibus	GSE80654	https://www.ncbi.nlm.nih.gov/geo/query/acc.cgi?acc=GSE80654	Statistical analysis of microarray data	Pairwise comparisons between cell fractions from adipose tissue	figshare	doi:10.6084/m9.figshare.4910381	https://doi.org/ 10.6084/m9.figshare.4910381	Statistical analysis of microarray data	Table with obesity-regulated genes in progenitors	figshare	doi:10.6084/m9.figshare.4929638	https://doi.org/10.6084/m9.figshare.4929638	lean	progenitors
26	Flow cytometry	RNA extraction	Microarray analysis	26_progenitors	GSM2132160	Gene Expression Omnibus	GSE80654	https://www.ncbi.nlm.nih.gov/geo/query/acc.cgi?acc=GSE80654	Statistical analysis of microarray data	Pairwise comparisons between cell fractions from adipose tissue	figshare	doi:10.6084/m9.figshare.4910381	https://doi.org/ 10.6084/m9.figshare.4910381	Statistical analysis of microarray data	Table with obesity-regulated genes in progenitors	figshare	doi:10.6084/m9.figshare.4929638	https://doi.org/10.6084/m9.figshare.4929638	lean	progenitors
16	Flow cytometry	RNA extraction	Microarray analysis	16_progenitors	GSM2132161	Gene Expression Omnibus	GSE80654	https://www.ncbi.nlm.nih.gov/geo/query/acc.cgi?acc=GSE80654	Statistical analysis of microarray data	Pairwise comparisons between cell fractions from adipose tissue	figshare	doi:10.6084/m9.figshare.4910381	https://doi.org/ 10.6084/m9.figshare.4910381	Statistical analysis of microarray data	Table with obesity-regulated genes in progenitors	figshare	doi:10.6084/m9.figshare.4929638	https://doi.org/10.6084/m9.figshare.4929638	lean	progenitors
124	Flow cytometry	RNA extraction	Microarray analysis	124_progenitors	GSM2132162	Gene Expression Omnibus	GSE80654	https://www.ncbi.nlm.nih.gov/geo/query/acc.cgi?acc=GSE80654	Statistical analysis of microarray data	Pairwise comparisons between cell fractions from adipose tissue	figshare	doi:10.6084/m9.figshare.4910381	https://doi.org/ 10.6084/m9.figshare.4910381	Statistical analysis of microarray data	Table with obesity-regulated genes in progenitors	figshare	doi:10.6084/m9.figshare.4929638	https://doi.org/10.6084/m9.figshare.4929638	lean	progenitors
129	Flow cytometry	RNA extraction	Microarray analysis	129_progenitors	GSM2132163	Gene Expression Omnibus	GSE80654	https://www.ncbi.nlm.nih.gov/geo/query/acc.cgi?acc=GSE80654	Statistical analysis of microarray data	Pairwise comparisons between cell fractions from adipose tissue	figshare	doi:10.6084/m9.figshare.4910381	https://doi.org/ 10.6084/m9.figshare.4910381	Statistical analysis of microarray data	Table with obesity-regulated genes in progenitors	figshare	doi:10.6084/m9.figshare.4929638	https://doi.org/10.6084/m9.figshare.4929638	lean	progenitors
28	Flow cytometry	RNA extraction	Microarray analysis	28_progenitors	GSM2132164	Gene Expression Omnibus	GSE80654	https://www.ncbi.nlm.nih.gov/geo/query/acc.cgi?acc=GSE80654	Statistical analysis of microarray data	Pairwise comparisons between cell fractions from adipose tissue	figshare	doi:10.6084/m9.figshare.4910381	https://doi.org/ 10.6084/m9.figshare.4910381	Statistical analysis of microarray data	Table with obesity-regulated genes in progenitors	figshare	doi:10.6084/m9.figshare.4929638	https://doi.org/10.6084/m9.figshare.4929638	lean	progenitors
30	Flow cytometry	RNA extraction	Microarray analysis	30_progenitors	GSM2132165	Gene Expression Omnibus	GSE80654	https://www.ncbi.nlm.nih.gov/geo/query/acc.cgi?acc=GSE80654	Statistical analysis of microarray data	Pairwise comparisons between cell fractions from adipose tissue	figshare	doi:10.6084/m9.figshare.4910381	https://doi.org/ 10.6084/m9.figshare.4910381	Statistical analysis of microarray data	Table with obesity-regulated genes in progenitors	figshare	doi:10.6084/m9.figshare.4929638	https://doi.org/10.6084/m9.figshare.4929638	lean	progenitors
31	Flow cytometry	RNA extraction	Microarray analysis	31_progenitors	GSM2132166	Gene Expression Omnibus	GSE80654	https://www.ncbi.nlm.nih.gov/geo/query/acc.cgi?acc=GSE80654	Statistical analysis of microarray data	Pairwise comparisons between cell fractions from adipose tissue	figshare	doi:10.6084/m9.figshare.4910381	https://doi.org/ 10.6084/m9.figshare.4910381	Statistical analysis of microarray data	Table with obesity-regulated genes in progenitors	figshare	doi:10.6084/m9.figshare.4929638	https://doi.org/10.6084/m9.figshare.4929638	lean	progenitors
27	Flow cytometry	RNA extraction	Microarray analysis	27_progenitors	GSM2132167	Gene Expression Omnibus	GSE80654	https://www.ncbi.nlm.nih.gov/geo/query/acc.cgi?acc=GSE80654	Statistical analysis of microarray data	Pairwise comparisons between cell fractions from adipose tissue	figshare	doi:10.6084/m9.figshare.4910381	https://doi.org/ 10.6084/m9.figshare.4910381	Statistical analysis of microarray data	Table with obesity-regulated genes in progenitors	figshare	doi:10.6084/m9.figshare.4929638	https://doi.org/10.6084/m9.figshare.4929638	lean	progenitors
98	Flow cytometry	RNA extraction	Microarray analysis	98_progenitors	GSM2132168	Gene Expression Omnibus	GSE80654	https://www.ncbi.nlm.nih.gov/geo/query/acc.cgi?acc=GSE80654	Statistical analysis of microarray data	Pairwise comparisons between cell fractions from adipose tissue	figshare	doi:10.6084/m9.figshare.4910381	https://doi.org/ 10.6084/m9.figshare.4910381	Statistical analysis of microarray data	Table with obesity-regulated genes in progenitors	figshare	doi:10.6084/m9.figshare.4929638	https://doi.org/10.6084/m9.figshare.4929638	obese	progenitors
116	Flow cytometry	RNA extraction	Microarray analysis	116_progenitors	GSM2132169	Gene Expression Omnibus	GSE80654	https://www.ncbi.nlm.nih.gov/geo/query/acc.cgi?acc=GSE80654	Statistical analysis of microarray data	Pairwise comparisons between cell fractions from adipose tissue	figshare	doi:10.6084/m9.figshare.4910381	https://doi.org/ 10.6084/m9.figshare.4910381	Statistical analysis of microarray data	Table with obesity-regulated genes in progenitors	figshare	doi:10.6084/m9.figshare.4929638	https://doi.org/10.6084/m9.figshare.4929638	obese	progenitors
109	Flow cytometry	RNA extraction	Microarray analysis	109_progenitors	GSM2132170	Gene Expression Omnibus	GSE80654	https://www.ncbi.nlm.nih.gov/geo/query/acc.cgi?acc=GSE80654	Statistical analysis of microarray data	Pairwise comparisons between cell fractions from adipose tissue	figshare	doi:10.6084/m9.figshare.4910381	https://doi.org/ 10.6084/m9.figshare.4910381	Statistical analysis of microarray data	Table with obesity-regulated genes in progenitors	figshare	doi:10.6084/m9.figshare.4929638	https://doi.org/10.6084/m9.figshare.4929638	obese	progenitors
117	Flow cytometry	RNA extraction	Microarray analysis	117_progenitors	GSM2132171	Gene Expression Omnibus	GSE80654	https://www.ncbi.nlm.nih.gov/geo/query/acc.cgi?acc=GSE80654	Statistical analysis of microarray data	Pairwise comparisons between cell fractions from adipose tissue	figshare	doi:10.6084/m9.figshare.4910381	https://doi.org/ 10.6084/m9.figshare.4910381	Statistical analysis of microarray data	Table with obesity-regulated genes in progenitors	figshare	doi:10.6084/m9.figshare.4929638	https://doi.org/10.6084/m9.figshare.4929638	obese	progenitors
100	Flow cytometry	RNA extraction	Microarray analysis	100_progenitors	GSM2132172	Gene Expression Omnibus	GSE80654	https://www.ncbi.nlm.nih.gov/geo/query/acc.cgi?acc=GSE80654	Statistical analysis of microarray data	Pairwise comparisons between cell fractions from adipose tissue	figshare	doi:10.6084/m9.figshare.4910381	https://doi.org/ 10.6084/m9.figshare.4910381	Statistical analysis of microarray data	Table with obesity-regulated genes in progenitors	figshare	doi:10.6084/m9.figshare.4929638	https://doi.org/10.6084/m9.figshare.4929638	obese	progenitors
57	Flow cytometry	RNA extraction	Microarray analysis	57_progenitors	GSM2132173	Gene Expression Omnibus	GSE80654	https://www.ncbi.nlm.nih.gov/geo/query/acc.cgi?acc=GSE80654	Statistical analysis of microarray data	Pairwise comparisons between cell fractions from adipose tissue	figshare	doi:10.6084/m9.figshare.4910381	https://doi.org/ 10.6084/m9.figshare.4910381	Statistical analysis of microarray data	Table with obesity-regulated genes in progenitors	figshare	doi:10.6084/m9.figshare.4929638	https://doi.org/10.6084/m9.figshare.4929638	obese	progenitors
29	Flow cytometry	RNA extraction	Microarray analysis	29_progenitors	GSM2132174	Gene Expression Omnibus	GSE80654	https://www.ncbi.nlm.nih.gov/geo/query/acc.cgi?acc=GSE80654	Statistical analysis of microarray data	Pairwise comparisons between cell fractions from adipose tissue	figshare	doi:10.6084/m9.figshare.4910381	https://doi.org/ 10.6084/m9.figshare.4910381	Statistical analysis of microarray data	Table with obesity-regulated genes in progenitors	figshare	doi:10.6084/m9.figshare.4929638	https://doi.org/10.6084/m9.figshare.4929638	obese	progenitors
144	Flow cytometry	RNA extraction	Microarray analysis	144_progenitors	GSM2132175	Gene Expression Omnibus	GSE80654	https://www.ncbi.nlm.nih.gov/geo/query/acc.cgi?acc=GSE80654	Statistical analysis of microarray data	Pairwise comparisons between cell fractions from adipose tissue	figshare	doi:10.6084/m9.figshare.4910381	https://doi.org/ 10.6084/m9.figshare.4910381	Statistical analysis of microarray data	Table with obesity-regulated genes in progenitors	figshare	doi:10.6084/m9.figshare.4929638	https://doi.org/10.6084/m9.figshare.4929638	obese	progenitors
74	Flow cytometry	RNA extraction	Microarray analysis	74_progenitors	GSM2132176	Gene Expression Omnibus	GSE80654	https://www.ncbi.nlm.nih.gov/geo/query/acc.cgi?acc=GSE80654	Statistical analysis of microarray data	Pairwise comparisons between cell fractions from adipose tissue	figshare	doi:10.6084/m9.figshare.4910381	https://doi.org/ 10.6084/m9.figshare.4910381	Statistical analysis of microarray data	Table with obesity-regulated genes in progenitors	figshare	doi:10.6084/m9.figshare.4929638	https://doi.org/10.6084/m9.figshare.4929638	obese	progenitors
142-2	Flow cytometry	RNA extraction	Microarray analysis	142-2_macrophages	GSM2132177	Gene Expression Omnibus	GSE80654	https://www.ncbi.nlm.nih.gov/geo/query/acc.cgi?acc=GSE80654	Statistical analysis of microarray data	Tables of fraction-specific genes	figshare	doi:10.6084/m9.figshare.5277727	https://doi.org/10.6084/m9.figshare.5277727						lean	macrophages
20	Flow cytometry	RNA extraction	Microarray analysis	20_macrophages	GSM2132178	Gene Expression Omnibus	GSE80654	https://www.ncbi.nlm.nih.gov/geo/query/acc.cgi?acc=GSE80654	Statistical analysis of microarray data	Tables of fraction-specific genes	figshare	doi:10.6084/m9.figshare.5277727	https://doi.org/10.6084/m9.figshare.5277727						lean	macrophages
26	Flow cytometry	RNA extraction	Microarray analysis	26_macrophages	GSM2132179	Gene Expression Omnibus	GSE80654	https://www.ncbi.nlm.nih.gov/geo/query/acc.cgi?acc=GSE80654	Statistical analysis of microarray data	Tables of fraction-specific genes	figshare	doi:10.6084/m9.figshare.5277727	https://doi.org/10.6084/m9.figshare.5277727						lean	macrophages
16	Flow cytometry	RNA extraction	Microarray analysis	16_macrophages	GSM2132180	Gene Expression Omnibus	GSE80654	https://www.ncbi.nlm.nih.gov/geo/query/acc.cgi?acc=GSE80654	Statistical analysis of microarray data	Tables of fraction-specific genes	figshare	doi:10.6084/m9.figshare.5277727	https://doi.org/10.6084/m9.figshare.5277727						lean	macrophages
124	Flow cytometry	RNA extraction	Microarray analysis	124_macrophages	GSM2132181	Gene Expression Omnibus	GSE80654	https://www.ncbi.nlm.nih.gov/geo/query/acc.cgi?acc=GSE80654	Statistical analysis of microarray data	Tables of fraction-specific genes	figshare	doi:10.6084/m9.figshare.5277727	https://doi.org/10.6084/m9.figshare.5277727						lean	macrophages
129	Flow cytometry	RNA extraction	Microarray analysis	129_macrophages	GSM2132182	Gene Expression Omnibus	GSE80654	https://www.ncbi.nlm.nih.gov/geo/query/acc.cgi?acc=GSE80654	Statistical analysis of microarray data	Tables of fraction-specific genes	figshare	doi:10.6084/m9.figshare.5277727	https://doi.org/10.6084/m9.figshare.5277727						lean	macrophages
142-2	Flow cytometry	RNA extraction	Microarray analysis	142-2_leukocytes	GSM2132183	Gene Expression Omnibus	GSE80654	https://www.ncbi.nlm.nih.gov/geo/query/acc.cgi?acc=GSE80654	Statistical analysis of microarray data	Tables of fraction-specific genes	figshare	doi:10.6084/m9.figshare.5277727	https://doi.org/10.6084/m9.figshare.5277727						lean	leukocytes
20	Flow cytometry	RNA extraction	Microarray analysis	20_leukocytes	GSM2132184	Gene Expression Omnibus	GSE80654	https://www.ncbi.nlm.nih.gov/geo/query/acc.cgi?acc=GSE80654	Statistical analysis of microarray data	Tables of fraction-specific genes	figshare	doi:10.6084/m9.figshare.5277727	https://doi.org/10.6084/m9.figshare.5277727						lean	leukocytes
26	Flow cytometry	RNA extraction	Microarray analysis	26_leukocytes	GSM2132185	Gene Expression Omnibus	GSE80654	https://www.ncbi.nlm.nih.gov/geo/query/acc.cgi?acc=GSE80654	Statistical analysis of microarray data	Tables of fraction-specific genes	figshare	doi:10.6084/m9.figshare.5277727	https://doi.org/10.6084/m9.figshare.5277727						lean	leukocytes
16	Flow cytometry	RNA extraction	Microarray analysis	16_leukocytes	GSM2132186	Gene Expression Omnibus	GSE80654	https://www.ncbi.nlm.nih.gov/geo/query/acc.cgi?acc=GSE80654	Statistical analysis of microarray data	Tables of fraction-specific genes	figshare	doi:10.6084/m9.figshare.5277727	https://doi.org/10.6084/m9.figshare.5277727						lean	leukocytes
124	Flow cytometry	RNA extraction	Microarray analysis	124_leukocytes	GSM2132187	Gene Expression Omnibus	GSE80654	https://www.ncbi.nlm.nih.gov/geo/query/acc.cgi?acc=GSE80654	Statistical analysis of microarray data	Tables of fraction-specific genes	figshare	doi:10.6084/m9.figshare.5277727	https://doi.org/10.6084/m9.figshare.5277727						lean	leukocytes
129	Flow cytometry	RNA extraction	Microarray analysis	129_leukocytes	GSM2132188	Gene Expression Omnibus	GSE80654	https://www.ncbi.nlm.nih.gov/geo/query/acc.cgi?acc=GSE80654	Statistical analysis of microarray data	Tables of fraction-specific genes	figshare	doi:10.6084/m9.figshare.5277727	https://doi.org/10.6084/m9.figshare.5277727						lean	leukocytes
142-2	Flow cytometry	RNA extraction	Microarray analysis	142-2_SVF	GSM2132189	Gene Expression Omnibus	GSE80654	https://www.ncbi.nlm.nih.gov/geo/query/acc.cgi?acc=GSE80654	Statistical analysis of microarray data	Tables of fraction-specific genes	figshare	doi:10.6084/m9.figshare.5277727	https://doi.org/10.6084/m9.figshare.5277727						lean	SVF
20	Flow cytometry	RNA extraction	Microarray analysis	20_SVF	GSM2132190	Gene Expression Omnibus	GSE80654	https://www.ncbi.nlm.nih.gov/geo/query/acc.cgi?acc=GSE80654	Statistical analysis of microarray data	Tables of fraction-specific genes	figshare	doi:10.6084/m9.figshare.5277727	https://doi.org/10.6084/m9.figshare.5277727						lean	SVF
26	Flow cytometry	RNA extraction	Microarray analysis	26_SVF	GSM2132191	Gene Expression Omnibus	GSE80654	https://www.ncbi.nlm.nih.gov/geo/query/acc.cgi?acc=GSE80654	Statistical analysis of microarray data	Tables of fraction-specific genes	figshare	doi:10.6084/m9.figshare.5277727	https://doi.org/10.6084/m9.figshare.5277727						lean	SVF
16	Flow cytometry	RNA extraction	Microarray analysis	16_SVF	GSM2132192	Gene Expression Omnibus	GSE80654	https://www.ncbi.nlm.nih.gov/geo/query/acc.cgi?acc=GSE80654	Statistical analysis of microarray data	Tables of fraction-specific genes	figshare	doi:10.6084/m9.figshare.5277727	https://doi.org/10.6084/m9.figshare.5277727						lean	SVF
124	Flow cytometry	RNA extraction	Microarray analysis	124_SVF	GSM2132193	Gene Expression Omnibus	GSE80654	https://www.ncbi.nlm.nih.gov/geo/query/acc.cgi?acc=GSE80654	Statistical analysis of microarray data	Tables of fraction-specific genes	figshare	doi:10.6084/m9.figshare.5277727	https://doi.org/10.6084/m9.figshare.5277727						lean	SVF
129	Flow cytometry	RNA extraction	Microarray analysis	129_SVF	GSM2132194	Gene Expression Omnibus	GSE80654	https://www.ncbi.nlm.nih.gov/geo/query/acc.cgi?acc=GSE80654	Statistical analysis of microarray data	Tables of fraction-specific genes	figshare	doi:10.6084/m9.figshare.5277727	https://doi.org/10.6084/m9.figshare.5277727						lean	SVF
142-2	Flow cytometry	RNA extraction	Microarray analysis	142-2_adipocytes	GSM2132195	Gene Expression Omnibus	GSE80654	https://www.ncbi.nlm.nih.gov/geo/query/acc.cgi?acc=GSE80654	Statistical analysis of microarray data	Pairwise comparisons between cell fractions from adipose tissue	figshare	doi:10.6084/m9.figshare.4910381	https://doi.org/ 10.6084/m9.figshare.4910381	Statistical analysis of microarray data	Table with obesity-regulated genes in adipocytes	figshare	doi:10.6084/m9.figshare.5277658	https://doi.org/ 10.6084/m9.figshare.5277658	lean	adipocytes
20	Flow cytometry	RNA extraction	Microarray analysis	20_adipocytes	GSM2132196	Gene Expression Omnibus	GSE80654	https://www.ncbi.nlm.nih.gov/geo/query/acc.cgi?acc=GSE80654	Statistical analysis of microarray data	Pairwise comparisons between cell fractions from adipose tissue	figshare	doi:10.6084/m9.figshare.4910381	https://doi.org/ 10.6084/m9.figshare.4910381	Statistical analysis of microarray data	Table with obesity-regulated genes in adipocytes	figshare	doi:10.6084/m9.figshare.5277658	https://doi.org/ 10.6084/m9.figshare.5277658	lean	adipocytes
26	Flow cytometry	RNA extraction	Microarray analysis	26_adipocytes	GSM2132197	Gene Expression Omnibus	GSE80654	https://www.ncbi.nlm.nih.gov/geo/query/acc.cgi?acc=GSE80654	Statistical analysis of microarray data	Pairwise comparisons between cell fractions from adipose tissue	figshare	doi:10.6084/m9.figshare.4910381	https://doi.org/ 10.6084/m9.figshare.4910381	Statistical analysis of microarray data	Table with obesity-regulated genes in adipocytes	figshare	doi:10.6084/m9.figshare.5277658	https://doi.org/ 10.6084/m9.figshare.5277658	lean	adipocytes
16	Flow cytometry	RNA extraction	Microarray analysis	16_adipocytes	GSM2132198	Gene Expression Omnibus	GSE80654	https://www.ncbi.nlm.nih.gov/geo/query/acc.cgi?acc=GSE80654	Statistical analysis of microarray data	Pairwise comparisons between cell fractions from adipose tissue	figshare	doi:10.6084/m9.figshare.4910381	https://doi.org/ 10.6084/m9.figshare.4910381	Statistical analysis of microarray data	Table with obesity-regulated genes in adipocytes	figshare	doi:10.6084/m9.figshare.5277658	https://doi.org/ 10.6084/m9.figshare.5277658	lean	adipocytes
124	Flow cytometry	RNA extraction	Microarray analysis	124_adipocytes	GSM2132199	Gene Expression Omnibus	GSE80654	https://www.ncbi.nlm.nih.gov/geo/query/acc.cgi?acc=GSE80654	Statistical analysis of microarray data	Pairwise comparisons between cell fractions from adipose tissue	figshare	doi:10.6084/m9.figshare.4910381	https://doi.org/ 10.6084/m9.figshare.4910381	Statistical analysis of microarray data	Table with obesity-regulated genes in adipocytes	figshare	doi:10.6084/m9.figshare.5277658	https://doi.org/ 10.6084/m9.figshare.5277658	lean	adipocytes
129	Flow cytometry	RNA extraction	Microarray analysis	129_adipocytes	GSM2132200	Gene Expression Omnibus	GSE80654	https://www.ncbi.nlm.nih.gov/geo/query/acc.cgi?acc=GSE80654	Statistical analysis of microarray data	Pairwise comparisons between cell fractions from adipose tissue	figshare	doi:10.6084/m9.figshare.4910381	https://doi.org/ 10.6084/m9.figshare.4910381	Statistical analysis of microarray data	Table with obesity-regulated genes in adipocytes	figshare	doi:10.6084/m9.figshare.5277658	https://doi.org/ 10.6084/m9.figshare.5277658	lean	adipocytes
30	Flow cytometry	RNA extraction	Microarray analysis	30_adipocytes	GSM2587057	Gene Expression Omnibus	GSE80654	https://www.ncbi.nlm.nih.gov/geo/query/acc.cgi?acc=GSE80654	Statistical analysis of microarray data	Pairwise comparisons between cell fractions from adipose tissue	figshare	doi:10.6084/m9.figshare.4910381	https://doi.org/ 10.6084/m9.figshare.4910381	Statistical analysis of microarray data	Table with obesity-regulated genes in adipocytes	figshare	doi:10.6084/m9.figshare.5277658	https://doi.org/ 10.6084/m9.figshare.5277658	lean	adipocytes
98	Flow cytometry	RNA extraction	Microarray analysis	98_adipocytes	GSM2587058	Gene Expression Omnibus	GSE80654	https://www.ncbi.nlm.nih.gov/geo/query/acc.cgi?acc=GSE80654	Statistical analysis of microarray data	Pairwise comparisons between cell fractions from adipose tissue	figshare	doi:10.6084/m9.figshare.4910381	https://doi.org/ 10.6084/m9.figshare.4910381	Statistical analysis of microarray data	Table with obesity-regulated genes in adipocytes	figshare	doi:10.6084/m9.figshare.5277658	https://doi.org/ 10.6084/m9.figshare.5277658	obese	adipocytes
116	Flow cytometry	RNA extraction	Microarray analysis	116_adipocytes	GSM2587059	Gene Expression Omnibus	GSE80654	https://www.ncbi.nlm.nih.gov/geo/query/acc.cgi?acc=GSE80654	Statistical analysis of microarray data	Pairwise comparisons between cell fractions from adipose tissue	figshare	doi:10.6084/m9.figshare.4910381	https://doi.org/ 10.6084/m9.figshare.4910381	Statistical analysis of microarray data	Table with obesity-regulated genes in adipocytes	figshare	doi:10.6084/m9.figshare.5277658	https://doi.org/ 10.6084/m9.figshare.5277658	obese	adipocytes
109	Flow cytometry	RNA extraction	Microarray analysis	109_adipocytes	GSM2587060	Gene Expression Omnibus	GSE80654	https://www.ncbi.nlm.nih.gov/geo/query/acc.cgi?acc=GSE80654	Statistical analysis of microarray data	Pairwise comparisons between cell fractions from adipose tissue	figshare	doi:10.6084/m9.figshare.4910381	https://doi.org/ 10.6084/m9.figshare.4910381	Statistical analysis of microarray data	Table with obesity-regulated genes in adipocytes	figshare	doi:10.6084/m9.figshare.5277658	https://doi.org/ 10.6084/m9.figshare.5277658	obese	adipocytes
117	Flow cytometry	RNA extraction	Microarray analysis	117_adipocytes	GSM2587061	Gene Expression Omnibus	GSE80654	https://www.ncbi.nlm.nih.gov/geo/query/acc.cgi?acc=GSE80654	Statistical analysis of microarray data	Pairwise comparisons between cell fractions from adipose tissue	figshare	doi:10.6084/m9.figshare.4910381	https://doi.org/ 10.6084/m9.figshare.4910381	Statistical analysis of microarray data	Table with obesity-regulated genes in adipocytes	figshare	doi:10.6084/m9.figshare.5277658	https://doi.org/ 10.6084/m9.figshare.5277658	obese	adipocytes
100	Flow cytometry	RNA extraction	Microarray analysis	100_adipocytes	GSM2587062	Gene Expression Omnibus	GSE80654	https://www.ncbi.nlm.nih.gov/geo/query/acc.cgi?acc=GSE80654	Statistical analysis of microarray data	Pairwise comparisons between cell fractions from adipose tissue	figshare	doi:10.6084/m9.figshare.4910381	https://doi.org/ 10.6084/m9.figshare.4910381	Statistical analysis of microarray data	Table with obesity-regulated genes in adipocytes	figshare	doi:10.6084/m9.figshare.5277658	https://doi.org/ 10.6084/m9.figshare.5277658	obese	adipocytes
57	Flow cytometry	RNA extraction	Microarray analysis	57_adipocytes	GSM2587063	Gene Expression Omnibus	GSE80654	https://www.ncbi.nlm.nih.gov/geo/query/acc.cgi?acc=GSE80654	Statistical analysis of microarray data	Pairwise comparisons between cell fractions from adipose tissue	figshare	doi:10.6084/m9.figshare.4910381	https://doi.org/ 10.6084/m9.figshare.4910381	Statistical analysis of microarray data	Table with obesity-regulated genes in adipocytes	figshare	doi:10.6084/m9.figshare.5277658	https://doi.org/ 10.6084/m9.figshare.5277658	obese	adipocytes
29	Flow cytometry	RNA extraction	Microarray analysis	29_adipocytes	GSM2587064	Gene Expression Omnibus	GSE80654	https://www.ncbi.nlm.nih.gov/geo/query/acc.cgi?acc=GSE80654	Statistical analysis of microarray data	Pairwise comparisons between cell fractions from adipose tissue	figshare	doi:10.6084/m9.figshare.4910381	https://doi.org/ 10.6084/m9.figshare.4910381	Statistical analysis of microarray data	Table with obesity-regulated genes in adipocytes	figshare	doi:10.6084/m9.figshare.5277658	https://doi.org/ 10.6084/m9.figshare.5277658	obese	adipocytes
